# Supplementary material for: Taxonomic studies on the genus Isotrema (Aristolochiaceae) from China: II. I. brevilimbum (Aristolochiaceae), a new species from Guizhou, China
Source: PhytoKeys. 2020 Jul 3;152:15–25. doi: 10.3897/phytokeys.152.51760 (PMC7351795; doi:10.3897/phytokeys.152.51760)
Supplement: XML Treatment for Isotrema brevilimbum [file phytokeys.152.51760-treatment1.xml]

<!DOCTYPE tp:taxon-treatment
  PUBLIC "-//TaxonX//DTD Taxonomic Treatment Publishing DTD v0 20100105//EN" "tax-treatment-NSO.dtd">
<tp:taxon-treatment xmlns:tp="http://www.plazi.org/taxpub"><tp:treatment-meta><kwd-group><label>Taxon classification</label><kwd><named-content xmlns:xlink="http://www.w3.org/1999/xlink" content-type="kingdom">Plantae</named-content></kwd><kwd><named-content xmlns:xlink="http://www.w3.org/1999/xlink" content-type="order">Gentianales</named-content></kwd><kwd><named-content xmlns:xlink="http://www.w3.org/1999/xlink" content-type="family">Apocynaceae</named-content></kwd></kwd-group><mixed-citation publication-type="journal"><person-group><name><surname>Wang</surname><given-names>Jun</given-names></name><name><surname>Ya</surname><given-names>Ji-Dong</given-names></name><name><surname>Liu</surname><given-names>Cheng</given-names></name><name><surname>Liu</surname><given-names>Guang</given-names></name><name><surname>Cao</surname><given-names>Feng</given-names></name><name><surname>Ma</surname><given-names>Jin-Shuang</given-names></name><name><surname>Zhu</surname><given-names>Xin-Xin</given-names></name></person-group><article-title>Taxonomic studies on the genus <italic><tp:taxon-name><tp:taxon-name-part taxon-name-part-type="genus" reg="Isotrema">Isotrema</tp:taxon-name-part></tp:taxon-name></italic> (<tp:taxon-name><tp:taxon-name-part taxon-name-part-type="family">Aristolochiaceae</tp:taxon-name-part></tp:taxon-name>) from China: II. <italic><tp:taxon-name><tp:taxon-name-part taxon-name-part-type="genus" reg="Isotrema">I.</tp:taxon-name-part> <tp:taxon-name-part taxon-name-part-type="species" reg="brevilimbum">brevilimbum</tp:taxon-name-part></tp:taxon-name></italic> (<tp:taxon-name><tp:taxon-name-part taxon-name-part-type="family">Aristolochiaceae</tp:taxon-name-part></tp:taxon-name>), a new species from Guizhou, China</article-title><source>PhytoKeys</source><day>03</day><month>7</month><year>2020</year><volume>152</volume><fpage>15</fpage><lpage>25</lpage><pub-id pub-id-type="doi">10.3897/phytokeys.152.51760</pub-id></mixed-citation></tp:treatment-meta><tp:nomenclature><tp:taxon-name><object-id xmlns:xlink="http://www.w3.org/1999/xlink" content-type="arpha" xlink:type="simple">1294CE8B-7EAE-5CB4-B27D-6D6E5CF76C2D</object-id>
            <tp:taxon-name-part taxon-name-part-type="genus" reg="Isotrema">Isotrema</tp:taxon-name-part>
            <tp:taxon-name-part taxon-name-part-type="species" reg="brevilimbum">brevilimbum</tp:taxon-name-part>
            <object-id xmlns:xlink="http://www.w3.org/1999/xlink" content-type="ipni" xlink:type="simple">urn:lsid:ipni.org:names:77209990-1</object-id>
          </tp:taxon-name><tp:taxon-authority>X.X.Zhu, Jun Wang &amp; F.Cao</tp:taxon-authority><tp:taxon-status xmlns:xlink="http://www.w3.org/1999/xlink" xlink:type="simple">sp. nov.</tp:taxon-status><xref ref-type="fig" rid="F1">Figures 1</xref><xref ref-type="fig" rid="F2">, 2A–F</xref><xref ref-type="fig" rid="F3">, 3</xref><xref ref-type="fig" rid="F4">, 4A–C</xref><xref ref-type="fig" rid="F5">, 5</xref></tp:nomenclature><tp:treatment-sec sec-type="material" id="SECID0ELPAC"><title>Type.</title><p>China. Guizhou: Weining County, Jinzhong Town, 2226 m alt., 5 Aug 2018, X.X. Zhu et al. ZXX18217 (holotype: CSH–0172289!; isotypes: CSH!, KUN!).</p></tp:treatment-sec><tp:treatment-sec sec-type="diagnosis" id="SECID0EQPAC"><title>Diagnosis.</title><p><italic><tp:taxon-name><tp:taxon-name-part taxon-name-part-type="genus" reg="Isotrema">Isotrema</tp:taxon-name-part> <tp:taxon-name-part taxon-name-part-type="species" reg="brevilimbum">brevilimbum</tp:taxon-name-part></tp:taxon-name></italic> is morphologically similar to <italic><tp:taxon-name><tp:taxon-name-part taxon-name-part-type="genus" reg="Isotrema">I.</tp:taxon-name-part> <tp:taxon-name-part taxon-name-part-type="species" reg="ovatifolium">ovatifolium</tp:taxon-name-part></tp:taxon-name></italic> (S.M. Hwang) X.X. Zhu, S. Liao &amp; J.S. Ma and <italic><tp:taxon-name><tp:taxon-name-part taxon-name-part-type="genus" reg="Isotrema">I.</tp:taxon-name-part> <tp:taxon-name-part taxon-name-part-type="species" reg="wardianum">wardianum</tp:taxon-name-part></tp:taxon-name></italic> (J.S. Ma) X.X. Zhu, S. Liao &amp; J.S. Ma, but differs from the former in its lamina long ovate (vs. lamina ovate in <italic><tp:taxon-name><tp:taxon-name-part taxon-name-part-type="genus" reg="Isotrema">I.</tp:taxon-name-part> <tp:taxon-name-part taxon-name-part-type="species" reg="ovatifolium">ovatifolium</tp:taxon-name-part></tp:taxon-name></italic>), perianth limb forming right angle with upper tube, length nearly equal to width, and apex dark purple and opened (vs. limb straightly extended from upper tube, length significantly longer than width, and apex dark purple and constricted in <italic><tp:taxon-name><tp:taxon-name-part taxon-name-part-type="genus" reg="Isotrema">I.</tp:taxon-name-part> <tp:taxon-name-part taxon-name-part-type="species" reg="ovatifolium">ovatifolium</tp:taxon-name-part></tp:taxon-name></italic>), differs from the latter in its lamina long ovate and abaxially densely villous (vs. lamina lanceolate and abaxially subglabrous or glabrous in <italic><tp:taxon-name><tp:taxon-name-part taxon-name-part-type="genus" reg="Isotrema">I.</tp:taxon-name-part> <tp:taxon-name-part taxon-name-part-type="species" reg="wardianum">wardianum</tp:taxon-name-part></tp:taxon-name></italic>), perianth limb forming right angle with upper tube, length nearly equal to width, and apex dark purple and opened (vs. limb forming obtuse angle with upper tube, length significantly longer than width, and apex light yellow and constricted in <italic><tp:taxon-name><tp:taxon-name-part taxon-name-part-type="genus" reg="Isotrema">I.</tp:taxon-name-part> <tp:taxon-name-part taxon-name-part-type="species" reg="wardianum">wardianum</tp:taxon-name-part></tp:taxon-name></italic>).</p><fig id="F1" position="float" orientation="portrait"><object-id xmlns:xlink="http://www.w3.org/1999/xlink" content-type="doi" xlink:type="simple">10.3897/phytokeys.152.51760.figure1</object-id><object-id xmlns:xlink="http://www.w3.org/1999/xlink" content-type="arpha" xlink:type="simple">3F501CB7-BB66-5791-A5DC-D6C10FB79932</object-id><label>Figure 1.</label><caption><p><italic><tp:taxon-name><tp:taxon-name-part taxon-name-part-type="genus" reg="Isotrema">Isotrema</tp:taxon-name-part> <tp:taxon-name-part taxon-name-part-type="species" reg="brevilimbum">brevilimbum</tp:taxon-name-part></tp:taxon-name></italic> X.X.Zhu, Jun Wang &amp; F.Cao. <bold>A</bold> Branch <bold>B</bold> leaf <bold>C, D</bold> flower <bold>E</bold> longitudinal–section of flower (showing inside structure) <bold>F</bold> anthers and gynostemium <bold>G</bold> capsule <bold>H</bold> seed. Drawn by S.Z. Qiao.</p></caption><graphic xmlns:xlink="http://www.w3.org/1999/xlink" xlink:href="phytokeys-152-015-g001.jpg" position="float" orientation="portrait" xlink:type="simple" id="oo_428651.jpg"><uri content-type="original_file" xlink:type="simple">https://binary.pensoft.net/fig/428651</uri></graphic></fig></tp:treatment-sec><tp:treatment-sec sec-type="description" id="SECID0EKDAE"><title>Description.</title><p>Climbing shrubs. Stems terete, densely villous when young, old branchlets glabrous. Petioles 1–4 cm long, densely villous; laminas long ovate, 5–13 × 2.5–3.5 cm, adaxially appressed villous, abaxially densely villous, base cordate, margin entire, apex acute; basal veins palmate, 2–3 pairs from base, lateral veins 4–6-paired. Flowers axillary or lateral on young stems, solitary, rarely paired. Pedicels pendulous, 1.5–3 cm long, densely villous; bracteole ovate, conduplicate, ca. 2 × 1 mm, abaxially densely villous, adaxially smooth, inserted on lower part of pedicel. Perianth tube geniculately curved, abaxially villous; basal tube ca. 1 cm long, inside dark red, upper tube ca. 1.5 cm long, inside red; limb short cylinder, length nearly equal to width, ca. 7 × 8 mm, forming right angle with upper tube, apex dark purple, opened, ca. 7 mm wide at mouth, inside dark red with densely tiny dark-purple papillae; throat subcircular, ca. 4 mm wide. Anthers 6, oblong, ca.1.5 mm long, adnate in 3 pairs to base of gynostemium, opposite to lobes. Gynostemium ca. 3 mm long, 3-lobed. Ovary terete, ca. 8 mm long, densely villous. Capsule cylindric, abaxially densely villous, ca. 4.5 × 2 cm. Seeds ovate, 4–5 × 3–3.5 mm, concave-convex.</p><fig id="F2" position="float" orientation="portrait"><object-id xmlns:xlink="http://www.w3.org/1999/xlink" content-type="doi" xlink:type="simple">10.3897/phytokeys.152.51760.figure2</object-id><object-id xmlns:xlink="http://www.w3.org/1999/xlink" content-type="arpha" xlink:type="simple">C18BB400-20F0-5406-894D-B9CF073E774B</object-id><label>Figure 2.</label><caption><p><bold>A–F</bold><italic><tp:taxon-name><tp:taxon-name-part taxon-name-part-type="genus" reg="Isotrema">Isotrema</tp:taxon-name-part> <tp:taxon-name-part taxon-name-part-type="species" reg="brevilimbum">brevilimbum</tp:taxon-name-part></tp:taxon-name></italic> X.X.Zhu, Jun Wang &amp; F.Cao. <bold>A</bold> Habitat <bold>B</bold> leaves <bold>C</bold> lateral view of flower <bold>D</bold> frontal view of flower <bold>E</bold> anthers and gynostemium <bold>F</bold> capsule <bold>G–I</bold><italic><tp:taxon-name><tp:taxon-name-part taxon-name-part-type="genus" reg="Isotrema">I.</tp:taxon-name-part> <tp:taxon-name-part taxon-name-part-type="species" reg="wardianum">wardianum</tp:taxon-name-part></tp:taxon-name></italic><bold>G</bold> habit <bold>H</bold> frontal view of flower <bold>I</bold> anthers and gynostemium. <bold>A</bold> Photographed by F. Cao <bold>B, E, F</bold> photographed by X.X. Zhu <bold>C, D</bold> photographed by G. Liu <bold>G</bold> photographed by C. Liu <bold>H, I</bold> photographed by J.D. Ya.</p></caption><graphic xmlns:xlink="http://www.w3.org/1999/xlink" xlink:href="phytokeys-152-015-g002.jpg" position="float" orientation="portrait" xlink:type="simple" id="oo_428652.jpg"><uri content-type="original_file" xlink:type="simple">https://binary.pensoft.net/fig/428652</uri></graphic></fig></tp:treatment-sec><tp:treatment-sec sec-type="phenology" id="SECID0ESFAE"><title>Phenology.</title><p>Flowering from May to August, fruiting from July to September.</p></tp:treatment-sec><tp:treatment-sec sec-type="etymology" id="SECID0EXFAE"><title>Etymology.</title><p>The specific epithet refers to the short cylinder perianth limb of the new species. The “brevi” means “short”, “limbum” means “limb”, so the new species is named <italic><tp:taxon-name><tp:taxon-name-part taxon-name-part-type="genus" reg="Isotrema">Isotrema</tp:taxon-name-part> <tp:taxon-name-part taxon-name-part-type="species" reg="brevilimbum">brevilimbum</tp:taxon-name-part></tp:taxon-name></italic>.</p><fig id="F3" position="float" orientation="portrait"><object-id xmlns:xlink="http://www.w3.org/1999/xlink" content-type="doi" xlink:type="simple">10.3897/phytokeys.152.51760.figure3</object-id><object-id xmlns:xlink="http://www.w3.org/1999/xlink" content-type="arpha" xlink:type="simple">14F3848A-E42C-52C3-B4F6-1C5ACEB26B18</object-id><label>Figure 3.</label><caption><p>Holotype of <italic><tp:taxon-name><tp:taxon-name-part taxon-name-part-type="genus" reg="Isotrema">Isotrema</tp:taxon-name-part> <tp:taxon-name-part taxon-name-part-type="species" reg="brevilimbum">brevilimbum</tp:taxon-name-part></tp:taxon-name></italic> X.X.Zhu, Jun Wang &amp; F.Cao (CSH–0172289).</p></caption><graphic xmlns:xlink="http://www.w3.org/1999/xlink" xlink:href="phytokeys-152-015-g003.jpg" position="float" orientation="portrait" xlink:type="simple" id="oo_428653.jpg"><uri content-type="original_file" xlink:type="simple">https://binary.pensoft.net/fig/428653</uri></graphic></fig></tp:treatment-sec><tp:treatment-sec sec-type="Common name (assigned here)" id="SECID0EAHAE"><title>Common name (assigned here).</title><p>Duan Yan Guan Mu Tong (短檐关木通; Chinese name).</p></tp:treatment-sec><tp:treatment-sec sec-type="distribution" id="SECID0EFHAE"><title>Distribution and habitat.</title><p>The new species is currently only known from Weining County of Guizhou, China. It grows by the roadside of farmland at an altitude of ca. 2200 m.</p><fig id="F4" position="float" orientation="portrait"><object-id xmlns:xlink="http://www.w3.org/1999/xlink" content-type="doi" xlink:type="simple">10.3897/phytokeys.152.51760.figure4</object-id><object-id xmlns:xlink="http://www.w3.org/1999/xlink" content-type="arpha" xlink:type="simple">D66E8022-B4F8-552B-B1BE-ABA65CCA6241</object-id><label>Figure 4.</label><caption><p>Leaves, lateral view of flowers, and longitudinal dissected flowers of <italic><tp:taxon-name><tp:taxon-name-part taxon-name-part-type="genus" reg="Isotrema">Isotrema</tp:taxon-name-part> <tp:taxon-name-part taxon-name-part-type="species" reg="brevilimbum">brevilimbum</tp:taxon-name-part></tp:taxon-name></italic> (<bold>A–C</bold>), <italic><tp:taxon-name><tp:taxon-name-part taxon-name-part-type="genus" reg="Isotrema">I.</tp:taxon-name-part> <tp:taxon-name-part taxon-name-part-type="species" reg="ovatifolium">ovatifolium</tp:taxon-name-part></tp:taxon-name></italic> (<bold>D–F</bold>), and <italic><tp:taxon-name><tp:taxon-name-part taxon-name-part-type="genus" reg="Isotrema">I.</tp:taxon-name-part> <tp:taxon-name-part taxon-name-part-type="species" reg="wardianum">wardianum</tp:taxon-name-part></tp:taxon-name></italic> (<bold>G–I</bold>). <bold>A–F</bold> Photographed by X.X. Zhu <bold>G</bold> photographed by C. Liu <bold>H, I</bold> photographed by J.D. Ya.</p></caption><graphic xmlns:xlink="http://www.w3.org/1999/xlink" xlink:href="phytokeys-152-015-g004.jpg" position="float" orientation="portrait" xlink:type="simple" id="oo_428654.jpg"><uri content-type="original_file" xlink:type="simple">https://binary.pensoft.net/fig/428654</uri></graphic></fig></tp:treatment-sec><tp:treatment-sec sec-type="Preliminary conservation status" id="SECID0EEJAE"><title>Preliminary conservation status.</title><p><italic><tp:taxon-name><tp:taxon-name-part taxon-name-part-type="genus" reg="Isotrema">Isotrema</tp:taxon-name-part> <tp:taxon-name-part taxon-name-part-type="species" reg="brevilimbum">brevilimbum</tp:taxon-name-part></tp:taxon-name></italic> is known from a single population including two individuals on the roadside of farmland. The new species is assigned a preliminary status of vulnerable (<abbrev xmlns:xlink="http://www.w3.org/1999/xlink" xlink:title="vulnerable" id="ABBRID0EVJAE" xlink:type="simple">VU</abbrev>) according to the IUCN Red List Categories (<xref ref-type="bibr" rid="B19">IUCN 2012</xref>). However, since very few details exist about its natural distribution, the lack of sufficient data currently does not allow a final risk evaluation and the species might be regarded as data deficient (<abbrev xmlns:xlink="http://www.w3.org/1999/xlink" xlink:title="data deficient" id="ABBRID0EAKAE" xlink:type="simple">DD</abbrev>). Further field surveys in western Guizhou and northeastern Yunnan are needed to gain more information on its distribution. Not only is the area not under protection as a nature reserve, but also habitat disturbance brought about by human activities, such as grazing and farming, may have a negative impact on the new species.</p></tp:treatment-sec><tp:treatment-sec sec-type="notes" id="SECID0EEKAE"><title>Note.</title><p><italic><tp:taxon-name><tp:taxon-name-part taxon-name-part-type="genus" reg="Isotrema">Isotrema</tp:taxon-name-part> <tp:taxon-name-part taxon-name-part-type="species" reg="wardianum">wardianum</tp:taxon-name-part></tp:taxon-name></italic> was previously only known from Myanmar and India. <xref ref-type="bibr" rid="B27">Sun and Zhou (2002)</xref> later reported the species from China, according to a specimen collected from Medog County of Tibet (<italic>H. Sun et al. 4935</italic>), but without flower or fruit. Nevertheless, the species had long been neglected by taxonomic studies of <xref ref-type="bibr" rid="B14">Huang et al. (2003)</xref>, <xref ref-type="bibr" rid="B4">Do et al. (2015a)</xref>, and <xref ref-type="bibr" rid="B36">Zhu et al. (2019a</xref>, <xref ref-type="bibr" rid="B42">2019d</xref>) on Chinese <italic><tp:taxon-name><tp:taxon-name-part taxon-name-part-type="genus" reg="Isotrema">Isotrema</tp:taxon-name-part></tp:taxon-name></italic>. It was not until 2018 that we discovered a seedling of <italic><tp:taxon-name><tp:taxon-name-part taxon-name-part-type="genus" reg="Isotrema">Isotrema</tp:taxon-name-part></tp:taxon-name></italic> sp. at the same locality as that of <italic>H. Sun et al. 4935</italic> and transplanted it in the nursery of the Kunming Institute of Botany. A year later, the plant grown from this seedling bloomed and enabled us to identify it as <italic><tp:taxon-name><tp:taxon-name-part taxon-name-part-type="genus" reg="Isotrema">I.</tp:taxon-name-part> <tp:taxon-name-part taxon-name-part-type="species" reg="wardianum">wardianum</tp:taxon-name-part></tp:taxon-name></italic> (Figs <xref ref-type="fig" rid="F2">2G–I</xref>, <xref ref-type="fig" rid="F4">4G–I</xref>) and confirm its distribution in China.</p><fig id="F5" position="float" orientation="portrait"><object-id xmlns:xlink="http://www.w3.org/1999/xlink" content-type="doi" xlink:type="simple">10.3897/phytokeys.152.51760.figure5</object-id><object-id xmlns:xlink="http://www.w3.org/1999/xlink" content-type="arpha" xlink:type="simple">CF92F464-3AFB-5818-9C1D-AB31AA45C6AA</object-id><label>Figure 5.</label><caption><p>Distribution of <italic><tp:taxon-name><tp:taxon-name-part taxon-name-part-type="genus" reg="Isotrema">Isotrema</tp:taxon-name-part> <tp:taxon-name-part taxon-name-part-type="species" reg="brevilimbum">brevilimbum</tp:taxon-name-part></tp:taxon-name></italic>, <italic><tp:taxon-name><tp:taxon-name-part taxon-name-part-type="genus" reg="Isotrema">I.</tp:taxon-name-part> <tp:taxon-name-part taxon-name-part-type="species" reg="ovatifolium">ovatifolium</tp:taxon-name-part></tp:taxon-name></italic>, and <italic><tp:taxon-name><tp:taxon-name-part taxon-name-part-type="genus" reg="Isotrema">I.</tp:taxon-name-part> <tp:taxon-name-part taxon-name-part-type="species" reg="wardianum">wardianum</tp:taxon-name-part></tp:taxon-name></italic> based on field observation, specimens and literatures examined.</p></caption><graphic xmlns:xlink="http://www.w3.org/1999/xlink" xlink:href="phytokeys-152-015-g005.jpg" position="float" orientation="portrait" xlink:type="simple" id="oo_428655.jpg"><uri content-type="original_file" xlink:type="simple">https://binary.pensoft.net/fig/428655</uri></graphic></fig></tp:treatment-sec><ref-list><ref id="B19"><mixed-citation xmlns:xlink="http://www.w3.org/1999/xlink" xlink:type="simple"><institution xlink:type="simple">IUCN</institution> (<year>2012</year>) IUCN Red List Categories and Criteria, Version 3.1 (2<sup>nd</sup> Ed.) Gland and Cambridge, 32 pp.</mixed-citation></ref><ref id="B27"><mixed-citation xmlns:xlink="http://www.w3.org/1999/xlink" xlink:type="simple"><person-group><name name-style="western"><surname>Sun</surname><given-names>H</given-names></name><name name-style="western"><surname>Zhou</surname><given-names>ZK</given-names></name></person-group> (<year>2002</year>) <source>Seed Plants of The Big Bend Gorge of Yalu Tsangpo in SE Tibet, E Himalayas.</source><publisher-name>Yunnan Science &amp; Technology Press</publisher-name>, <publisher-loc>Kunming</publisher-loc>, <size units="page">425 pp</size>.</mixed-citation></ref><ref id="B14"><mixed-citation xmlns:xlink="http://www.w3.org/1999/xlink" xlink:type="simple"><person-group><name name-style="western"><surname>Huang</surname><given-names>SM</given-names></name><name name-style="western"><surname>Kelly</surname><given-names>LM</given-names></name><name name-style="western"><surname>Gilbert</surname><given-names>MG</given-names></name></person-group> (<year>2003</year>) <article-title><italic><tp:taxon-name><tp:taxon-name-part taxon-name-part-type="genus">Aristolochia</tp:taxon-name-part></tp:taxon-name></italic> Linnaeus.</article-title> In: <person-group><name name-style="western"><surname>Wu</surname><given-names>ZY</given-names></name><name name-style="western"><surname>Raven</surname><given-names>PH</given-names></name><name name-style="western"><surname>Hong</surname><given-names>DY</given-names></name></person-group> (<role>Eds</role>) <issue-title>Flora of China 5.</issue-title><source>Science Press, Beijing &amp; Missouri Botanical Garden Press, St. Louis</source>, <fpage>258</fpage>–<lpage>269</lpage>.</mixed-citation></ref><ref id="B4"><mixed-citation xmlns:xlink="http://www.w3.org/1999/xlink" xlink:type="simple"><person-group><name name-style="western"><surname>Do</surname><given-names>TV</given-names></name><name name-style="western"><surname>Luu</surname><given-names>TH</given-names></name><name name-style="western"><surname>Wanke</surname><given-names>S</given-names></name><name name-style="western"><surname>Neinhuis</surname><given-names>C</given-names></name></person-group> (<year>2015a</year>) <article-title>Three new species and three new records of <tp:taxon-name><tp:taxon-name-part taxon-name-part-type="genus">Aristolochia</tp:taxon-name-part></tp:taxon-name> subgenus <tp:taxon-name><tp:taxon-name-part taxon-name-part-type="subgenus">Siphisia</tp:taxon-name-part></tp:taxon-name> from Vietnam including a key to the Asian species.</article-title><source>Systematic Botany</source><volume>40</volume>(<issue>3</issue>): <fpage>671</fpage>–<lpage>691</lpage>. <ext-link xlink:type="simple" ext-link-type="doi" xlink:href="10.1600/036364415X689140">https://doi.org/10.1600/036364415X689140</ext-link></mixed-citation></ref><ref id="B36"><mixed-citation xmlns:xlink="http://www.w3.org/1999/xlink" xlink:type="simple"><person-group><name name-style="western"><surname>Zhu</surname><given-names>XX</given-names></name><name name-style="western"><surname>Li</surname><given-names>XQ</given-names></name><name name-style="western"><surname>Liao</surname><given-names>S</given-names></name><name name-style="western"><surname>Du</surname><given-names>C</given-names></name><name name-style="western"><surname>Wang</surname><given-names>Y</given-names></name><name name-style="western"><surname>Wang</surname><given-names>ZH</given-names></name><name name-style="western"><surname>Yan</surname><given-names>J</given-names></name><name name-style="western"><surname>Zuo</surname><given-names>YJ</given-names></name><name name-style="western"><surname>Ma</surname><given-names>JS</given-names></name></person-group> (<year>2019a</year>) <article-title>Reinstatement of <italic><tp:taxon-name><tp:taxon-name-part taxon-name-part-type="genus">Isotrema</tp:taxon-name-part></tp:taxon-name></italic>, a new generic delimitation of <tp:taxon-name><tp:taxon-name-part taxon-name-part-type="genus">Aristolochia</tp:taxon-name-part></tp:taxon-name> subgen. <tp:taxon-name><tp:taxon-name-part taxon-name-part-type="subgenus">Siphisia</tp:taxon-name-part></tp:taxon-name> (<tp:taxon-name><tp:taxon-name-part taxon-name-part-type="family">Aristolochiaceae</tp:taxon-name-part></tp:taxon-name>).</article-title><source>Phytotaxa</source><volume>401</volume>(<issue>1</issue>): <fpage>1</fpage>–<lpage>23</lpage>. <ext-link xlink:type="simple" ext-link-type="doi" xlink:href="10.11646/phytotaxa.401.1.1">https://doi.org/10.11646/phytotaxa.401.1.1</ext-link></mixed-citation></ref><ref id="B42"><mixed-citation xmlns:xlink="http://www.w3.org/1999/xlink" xlink:type="simple"><person-group><name name-style="western"><surname>Zhu</surname><given-names>XX</given-names></name><name name-style="western"><surname>Wang</surname><given-names>J</given-names></name><name name-style="western"><surname>Liao</surname><given-names>S</given-names></name><name name-style="western"><surname>Ma</surname><given-names>JS</given-names></name></person-group> (<year>2019d</year>) <article-title>Synopsis of <italic><tp:taxon-name><tp:taxon-name-part taxon-name-part-type="genus">Aristolochia</tp:taxon-name-part></tp:taxon-name></italic> L. and <italic><tp:taxon-name><tp:taxon-name-part taxon-name-part-type="genus">Isotrema</tp:taxon-name-part></tp:taxon-name></italic> Raf (<tp:taxon-name><tp:taxon-name-part taxon-name-part-type="family">Aristolochiaceae</tp:taxon-name-part></tp:taxon-name>) in China.</article-title><source>Shengwu Duoyangxing</source><volume>27</volume>(<issue>10</issue>): <fpage>1143</fpage>–<lpage>1146</lpage>. <ext-link xlink:type="simple" ext-link-type="doi" xlink:href="10.17520/biods.2019183">https://doi.org/10.17520/biods.2019183</ext-link></mixed-citation></ref></ref-list></tp:taxon-treatment>
